# Supplementary material for: miR-136-5p Preferentially Suppresses Cancer Stem-like Cells in Pancreatic Cancer
Source: Int J Mol Sci. 2026 Apr 21;27(8):3686. doi: 10.3390/ijms27083686 (PMC13116679; doi:10.3390/ijms27083686)
Supplement: Supplementary file 1 [file ijms-27-03686-s001.zip]

Archive with 11 entries (11 files):
- Figure S1.jpg
- Figure S2.jpg
- Figure S3.jpg
- Figure S4.jpg
- Figure S5.jpg
- Figure S6.jpg
- Table S1.jpg
- Table S2.jpg
- Table S3.jpg
- Table S4.jpg
- Table S5.jpg
